# Supplementary material for: Application of TaqMan Real-Time PCR for Detecting ‘Candidatus Arsenophonus Phytopathogenicus’ Infection in Sugar Beet
Source: Pathogens. 2021 Nov 12;10(11):1466. doi: 10.3390/pathogens10111466 (PMC8625364; doi:10.3390/pathogens10111466)
Supplement: Supplementary file 1 [file pathogens-10-01466-s001.zip]

Archive with 3 entries (2 files):
- pathogens-1429055-supplementary/
- pathogens-1429055-supplementary/Zuebert_Kube_Figure_S1.pdf
- pathogens-1429055-supplementary/Zuebert_Kube_Table_S1_041021.pdf
